# Supplementary material for: Synthesis, Characterization, and Adsorption Properties of Nitrogen-Doped Nanoporous Biochar: Efficient Removal of Reactive Orange 16 Dye and Colorful Effluents
Source: Nanomaterials (Basel). 2023 Jul 11;13(14):2045. doi: 10.3390/nano13142045 (PMC10385902; doi:10.3390/nano13142045)
Supplement: Supplementary file 1 [file nanomaterials-13-02045-s001.zip]

Archive with 1 entries (1 files):
- nanomaterials-2474923-supplementary.pdf
